# Supplementary material for: Human fecal contamination of water, soil, and surfaces in households sharing poor-quality sanitation facilities in Maputo, Mozambique
Source: Int J Hyg Environ Health. 2020 May;226:113496. doi: 10.1016/j.ijheh.2020.113496 (PMC7174141; doi:10.1016/j.ijheh.2020.113496)
Supplement: Multimedia component 1 [file mmc1.xml]

<?xml version="1.0" encoding="UTF-8" standalone="no"?><data:data><datasets><author>jill.stewart@unc.edu</author><type>0</type><dataset><value>1</value><reason>Data will be made available on request</reason><comments/></dataset></datasets></data:data>
